# Supplementary material for: Amplitude-Integrated EEG Monitoring in Pediatric Intensive Care: Prognostic Value in Meningitis before One Year of Age
Source: Children (Basel). 2022 May 5;9(5):668. doi: 10.3390/children9050668 (PMC9140190; doi:10.3390/children9050668)
Supplement: Supplementary file 1 [file children-09-00668-s001.zip]

Archive with 1 entries (1 files):
- children-1692317-supplementary.pdf
